# Supplementary material for: Systematic Characteristics of Fucoidan: Intriguing Features for New Pharmacological Interventions
Source: Int J Mol Sci. 2024 Nov 1;25(21):11771. doi: 10.3390/ijms252111771 (PMC11546589; doi:10.3390/ijms252111771)
Supplement: Supplementary file 1 [file ijms-25-11771-s001.zip]

Archive with 1 entries (1 files):
- ijms-3268918-supplementary.pdf
